# Supplementary material for: Fibrosis of Periprostatic Adipose Tissue: A Potential Marker of Prostate Cancer Aggressiveness
Source: Cancers (Basel). 2026 Mar 14;18(6):949. doi: 10.3390/cancers18060949 (PMC13024921; doi:10.3390/cancers18060949)
Supplement: Supplementary file 1 [file cancers-18-00949-s001.zip]

Archive with 4 entries (4 files):
- Supplementary Figure S1-The volume of PPAT and the Fibrosis Index.png
- Supplementary Table S1-Correlation between PPAT fibrosis index and aggressiveness of prostate cancer.xlsx
- Supplementary Table S2-Correlation between PPAT fibrosis index and location of primary lesions in prostate cancer.xlsx
- Supplementary Table S3-Correlation between PPAT fibrosis and PSA levels, BMI, T staging and N staging.xlsx
