# Supplementary material for: Fibrosis of Periprostatic Adipose Tissue: A Potential Marker of Prostate Cancer Aggressiveness
Source: Cancers (Basel). 2026 Mar 14;18(6):949. doi: 10.3390/cancers18060949 (PMC13024921; doi:10.3390/cancers18060949)
Supplement: Supplementary file 1 [file cancers-18-00949-s001.zip › Supplementary Table S1-Correlation between PPAT fibrosis index and aggressiveness of prostate cancer.xlsx]

## Sheet: Sheet1
Variable	r	P
Filament Length（μm）	0.59	＜0.001
Filament Area（μm2）	0.57	＜0.001
Filament Volume（μm3）	0.481	＜0.001
Dendrite Mean Diameter（μm）	0.276	0.05
Dendrite Branching Angle（°）	-0.328	0.019
Dendrite Orientation Angle（°）	-0.366	0.008
Dendrite Straightness	0.289	0.04
Filament No. Dendrite Branch Pts	0.541	＜0.001
Filament No. Dendrite Branches	0.485	＜0.001
Filament No. Dendrite Segments	0.542	＜0.001
Filament No. Dendrite Terminal Pts	0.631	＜0.001
Filament No. Sholl Intersections	0.478	＜0.001
