# Supplementary material for: Fibrosis of Periprostatic Adipose Tissue: A Potential Marker of Prostate Cancer Aggressiveness
Source: Cancers (Basel). 2026 Mar 14;18(6):949. doi: 10.3390/cancers18060949 (PMC13024921; doi:10.3390/cancers18060949)
Supplement: Supplementary file 1 [file cancers-18-00949-s001.zip › Supplementary Table S2-Correlation between PPAT fibrosis index and location of primary lesions in prostate cancer.xlsx]

## Sheet: Sheet1
Variable	r	P
Filament Length（μm）	0.371	0.007
Filament Area（μm2）	0.366	0.008
Filament Volume（μm3）	0.352	0.011
Dendrite Mean Diameter（μm）	0.214	0.132
Dendrite Branching Angle（°）	-0.184	0.196
Dendrite Orientation Angle（°）	-0.315	0.024
Dendrite Straightness	0.189	0.183
Filament No. Dendrite Branch Pts	0.35	0.012
Filament No. Dendrite Branches	0.28	0.046
Filament No. Dendrite Segments	0.35	0.012
Filament No. Dendrite Terminal Pts	0.395	0.004
Filament No. Sholl Intersections	0.278	0.049
