# Supplementary material for: Fibrosis of Periprostatic Adipose Tissue: A Potential Marker of Prostate Cancer Aggressiveness
Source: Cancers (Basel). 2026 Mar 14;18(6):949. doi: 10.3390/cancers18060949 (PMC13024921; doi:10.3390/cancers18060949)
Supplement: Supplementary file 1 [file cancers-18-00949-s001.zip › Supplementary Table S3-Correlation between PPAT fibrosis and PSA levels, BMI, T staging and N staging.xlsx]

## Sheet: P
	PSA	BMI	T-staging	N-staging	MD
Filament Length (sum)	0.772	0.68	0.352	0.44	0.822192
Filament Area (sum)	0.942	0.286	0.482	0.489	0.97569
Filament Volume (sum)	0.899	0.074	0.87	0.529	0.915571
Dendrite Mean Diameter	0.708	0.114	0.211	0.731	0.73343
Dendrite Branching Angle	0.303	0.187	0.625	0.601	0.725181
Dendrite Orientation Angle	0.455	0.523	0.238	0.182	0.66743
Dendrite Straightness	0.775	0.757	0.504	0.244	0.875315
Filament No. Dendrite Branch Pts	0.444	0.614	0.519	0.134	0.715803
Filament No. Dendrite Branches	0.55	0.689	0.836	0.645	0.881899
Filament No. Dendrite Segments	0.432	0.592	0.546	0.128	0.73454
Filament No. Dendrite Terminal Pts	0.754	0.915	0.342	0.313	0.673803
Filament No. Sholl Intersections	0.368	0.311	0.783	0.694	0.643866

## Sheet: R
	PSA	BMI	T-staging	N-staging	MD
Filament Length (sum)	-0.042	0.059			-0.0322596
Filament Area (sum)	-0.011	0.152			0.00437544
Filament Volume (sum)	0.018	0.253			0.0152215
Dendrite Mean Diameter	0.054	0.224			-0.0488719
Dendrite Branching Angle	-0.147	0.188			0.0504451
Dendrite Orientation Angle	-0.107	0.092			0.0616378
Dendrite Straightness	0.041	0.044			0.0225277
Filament No. Dendrite Branch Pts	-0.11	0.072			-0.0522408
Filament No. Dendrite Branches	0.086	-0.057			-0.0213293
Filament No. Dendrite Segments	-0.112	0.077			-0.0486607
Filament No. Dendrite Terminal Pts	-0.045	0.015			-0.0603859
Filament No. Sholl Intersections	0.129	-0.145			-0.0663076
